# Supplementary material for: Could a DJ-1/PARK7 pathogenic variant be a cause of cardiac hypertrophy?—a case report
Source: Eur Heart J Case Rep. 2025 Jun 10;9(6):ytaf278. doi: 10.1093/ehjcr/ytaf278 (PMC12378574; doi:10.1093/ehjcr/ytaf278)
Supplement: ytaf278_Supplementary_Data [file ytaf278_Supplementary_Data.zip]

Archive with 2 entries (2 files):
- Video 1.mov
- Video 2.avi
